# Supplementary material for: Knowledge, Attitudes, and Stigma: The Perceptions of Tuberculosis in Equatorial Guinea
Source: Int J Environ Res Public Health. 2022 Jul 6;19(14):8227. doi: 10.3390/ijerph19148227 (PMC9324553; doi:10.3390/ijerph19148227)
Supplement: Supplementary file 1 [file ijerph-19-08227-s001.zip]

Archive with 1 entries (1 files):
- ijerph-1772018-supplementary.pdf
